# Supplementary material for: Vardenafil-Loaded Bilosomal Mucoadhesive Sponge for Buccal Delivery: Optimization, Characterization, and In Vivo Evaluation
Source: Polymers (Basel). 2022 Oct 5;14(19):4184. doi: 10.3390/polym14194184 (PMC9573218; doi:10.3390/polym14194184)
Supplement: Supplementary file 1 [file polymers-14-04184-s001.zip]

Archive with 1 entries (1 files):
- polymers-1945207-supplementary.pdf
